# Supplementary material for: Exosome-mediated delivery of CRISPR/Cas9 for targeting of oncogenic KrasG12D in pancreatic cancer
Source: Life Sci Alliance. 2021 Jul 19;4(9):e202000875. doi: 10.26508/lsa.202000875 (PMC8321670; doi:10.26508/lsa.202000875)
Supplement: Supplementary file 3 [file LSA-2020-00875_SdataF1.xlsx]

## Sheet: Figure 1
Figure 1b
	CT, cas9			CT, 18s			ΔCT			1/ΔCT
Untransfected	24.7904	24.7665	24.7321	9.70573	9.47375	9.64284	15.183	15.159	15.1247	0.0658632	0.0659672	0.0661172
Vector control, LentiCRISPR V2	15.3207	15.1089	15.265	9.21434	9.5255	9.58904	5.87777	5.66596	5.82199	0.170133	0.176493	0.171763
KrasG12D sgRNA 1, LentiCRISPR V2	14.9853	15.1101	14.931	9.18711	9.42159	9.61653	5.57692	5.70169	5.52258	0.17931	0.175387	0.181075
KrasG12D sgRNA 2, LentiCRISPR V2	15.6447	15.6696	15.4605	9.09576	9.40421	9.32748	6.36884	6.39375	6.18472	0.157015	0.156403	0.161689
Vector control, PX458	14.6323	14.6187	14.5216	9.40615	9.53095	9.57531	5.12813	5.1146	5.0175	0.195003	0.195519	0.199302
KrasG12D sgRNA 1, PX458	14.9212	14.9579	14.8228	9.5207	9.47857	9.57274	5.39717	5.43387	5.29885	0.185282	0.184031	0.18872
KrasG12D sgRNA 2, PX458	17.3771	17.0967	17.1087	9.03896	9.4222	9.22446	8.14854	7.86819	7.88019	0.122721	0.127094	0.1269
Figure 1c
	CT, KrasG12D			CT, 18s			ΔCT			ΔΔCT			Relative expression (2^-ΔΔCT)
Untransfected	23.9455	23.7892	23.7557	9.70573	9.47375	9.64284	14.338	14.1818	14.1482	0.115338	-0.0408929	-0.0744451	0.923166	1.02875	1.05296
Vector control, LentiCRISPR V2	23.4382	23.4	23.4265	9.21434	9.5255	9.58904	13.9952	13.957	13.9836	-0.22746	-0.265651	-0.239131	1.17077	1.20218	1.18028
KrasG12D sgRNA 1, LentiCRISPR V2	23.9024	23.8613	23.8764	9.18711	9.42159	9.61653	14.494	14.4529	14.468	0.271298	0.230199	0.245326	0.828574	0.852518	0.843625
KrasG12D sgRNA 2, LentiCRISPR V2	24.3957	24.3412	24.2746	9.09576	9.40421	9.32748	15.1199	15.0654	14.9988	0.897194	0.842718	0.776129	0.53693	0.557592	0.583931
Vector control, PX458	23.3365	23.3968	23.6285	9.40615	9.53095	9.57531	13.8324	13.8926	14.1244	-0.390338	-0.330054	-0.0982828	1.3107	1.25706	1.0705
KrasG12D sgRNA 1, PX458	23.968	23.9225	23.9345	9.5207	9.47857	9.57274	14.444	14.3985	14.4105	0.221343	0.175821	0.18778	0.857766	0.885264	0.877956
KrasG12D sgRNA 2, PX458	24.3474	24.2189	24.2281	9.03896	9.4222	9.22446	15.1189	14.9903	14.9996	0.896215	0.767628	0.776899	0.537294	0.587383	0.58362
