# Supplementary material for: Exosome-mediated delivery of CRISPR/Cas9 for targeting of oncogenic KrasG12D in pancreatic cancer
Source: Life Sci Alliance. 2021 Jul 19;4(9):e202000875. doi: 10.26508/lsa.202000875 (PMC8321670; doi:10.26508/lsa.202000875)
Supplement: Supplementary file 4 [file LSA-2020-00875_SdataF2.1.xlsx]

## Sheet: Figure 2
Figure 2a
Particle diameter (nm)	Concentration (particles/mL)
2.5	0	0	0
7.5	0	0	0
12.5	0	0	0
17.5	0	0	0
22.5	0	0	0
27.5	0	0	0
32.5	0	0	0
37.5	0	0	0
42.5	400	200	0
47.5	74200	20600	0
52.5	4415400	925200	54600
57.5	96543400	21405600	9604600
62.5	894107200	272052600	328291600
67.5	3854005000	1989834000	2878246000
72.5	9109943200	8534148600	9237603000
77.5	14835000000	21130000000	17587000000
82.5	20148000000	31529000000	28343000000
87.5	25246000000	33441000000	42471000000
92.5	30136000000	30875000000	56016000000
97.5	33940000000	28309000000	60393000000
102.5	35181000000	27185000000	51848000000
107.5	33412000000	27801000000	37828000000
112.5	29969000000	30019000000	26982000000
117.5	26615000000	32775000000	21426000000
122.5	24243000000	33929000000	19715000000
127.5	22863000000	31716000000	19853000000
132.5	22165000000	26641000000	19879000000
137.5	21924000000	20932000000	18586000000
142.5	22029000000	16391000000	16308000000
147.5	22229000000	13554000000	14184000000
152.5	21942000000	12196000000	12936000000
157.5	20466000000	11871000000	12623000000
162.5	17578000000	12069000000	12917000000
167.5	13879000000	12228000000	13335000000
172.5	10351000000	11866000000	13420000000
177.5	7643478600	10829000000	12912000000
182.5	5884298200	9371685000	11801000000
187.5	4913677400	7918784800	10242000000
192.5	4527739200	6780253600	8453497200
197.5	4569211600	6062452200	6652326200
202.5	4913976600	5728742600	5013766600
207.5	5420495200	5668642200	3646243400
212.5	5891158200	5727168600	2586729800
217.5	6090727000	5725318600	1816771600
222.5	5837918800	5509714400	1287829000
227.5	5112641800	5020684600	943662000
232.5	4078127200	4320126800	734577400
237.5	2985363800	3545126800	624196200
242.5	2040674600	2827577400	591548800
247.5	1336659800	2243695600	631277200
252.5	866992800	1812252200	753377400
257.5	578228400	1518040400	980907200
262.5	412316400	1334733200	1338983800
267.5	325865200	1237505000	1825049400
272.5	293474200	1206935200	2363006800
277.5	305596200	1228194000	2783127000
282.5	367153400	1288356000	2891454000
287.5	498943200	1373423200	2611211800
292.5	740024600	1466212200	2054656400
297.5	1142610400	1546244200	1434302000
302.5	1741668800	1592423200	915766800
307.5	2486224800	1588070600	555732600
312.5	3170938400	1526188800	334043400
317.5	3481313000	1412025200	206788000
322.5	3209983600	1261201800	136165400
327.5	2459611000	1094274000	97548200
332.5	1572273000	930567600	76898000
337.5	853699400	784015400	66734800
342.5	406114400	661993800	63207000
347.5	176533600	566445800	64358400
352.5	73749400	495922200	69165400
357.5	31292800	447465200	76994400
362.5	14258200	417871200	87296800
367.5	7342400	404316000	99472400
372.5	4455600	404510800	112874600
377.5	3277200	416569600	126918600
382.5	2957400	438727200	141225200
387.5	3260200	469001600	155716600
392.5	4305800	504898000	170620600
397.5	6603600	543240000	186374800
402.5	11312800	580208600	203458000
407.5	20754800	611622200	222170000
412.5	39109200	633416400	242369200
417.5	72840600	642205600	263179400
422.5	129721600	635779000	282715800
427.5	215068800	613405800	297954400
432.5	325381200	575891000	304957800
437.5	443294000	525406600	299667600
442.5	540074600	465163600	279279600
447.5	587706200	399005600	243798200
452.5	573481600	330982400	196934000
457.5	506023600	264941600	145515600
462.5	408677400	204165400	97325800
467.5	306711600	151082800	58376400
472.5	217667000	107095200	31153000
477.5	148865000	72551600	14696000
482.5	100058400	46881400	6097800
487.5	67395200	28854000	2217600
492.5	46337800	16902000	705400
497.5	33067000	9423800	196000
502.5	24838200	5006000	47600
507.5	19854400	2538600	10200
512.5	17013200	1232800	1800
517.5	15684000	575800	400
522.5	15551200	260000	0
527.5	16523000	114200	0
532.5	18683200	49200	0
537.5	22272200	21000	0
542.5	27675600	9000	0
547.5	35397400	3800	0
552.5	45985400	1600	0
557.5	59873400	800	0
562.5	77118200	400	0
567.5	97063600	0	0
572.5	118042600	0	0
577.5	137318600	0	0
582.5	151470000	0	0
587.5	157261400	0	0
592.5	152759000	0	0
597.5	138184200	0	0
602.5	116017000	0	0
607.5	90216000	0	0
612.5	64914000	0	0
617.5	43227200	0	0
622.5	26672200	0	0
627.5	15281600	0	0
632.5	8154400	0	0
637.5	4067800	0	0
642.5	1905800	0	0
647.5	842800	0	0
652.5	353800	0	0
657.5	142000	0	0
662.5	54800	0	0
667.5	20400	0	0
672.5	7400	0	0
677.5	2600	200	0
682.5	1000	400	0
687.5	400	600	0
692.5	0	800	0
697.5	0	1200	0
702.5	0	1800	0
707.5	0	2600	0
712.5	0	4000	0
717.5	0	6000	0
722.5	0	8800	0
727.5	0	12800	0
732.5	0	18400	0
737.5	0	26600	0
742.5	0	37600	0
747.5	0	52800	0
752.5	0	73200	0
757.5	0	100400	0
762.5	0	136200	0
767.5	0	182400	0
772.5	0	241600	0
777.5	0	316000	0
782.5	0	408200	0
787.5	0	521000	0
792.5	0	656800	0
797.5	0	817600	0
802.5	0	1005000	0
807.5	0	1220000	0
812.5	0	1462600	0
817.5	0	1731600	0
822.5	0	2024400	0
827.5	0	2337000	0
832.5	0	2664200	0
837.5	0	2999400	0
842.5	0	3335000	0
847.5	0	3662000	0
852.5	0	3971600	0
857.5	0	4254200	0
862.5	0	4501000	0
867.5	0	4704000	0
872.5	0	4856600	0
877.5	0	4953400	0
882.5	0	4991400	0
887.5	0	4969400	0
892.5	0	4888600	0
897.5	0	4752200	0
902.5	0	4565400	0
907.5	0	4334600	0
912.5	0	4067800	0
917.5	0	3773200	0
922.5	0	3460000	0
927.5	0	3136600	0
932.5	0	2811400	0
937.5	0	2491600	0
942.5	0	2183600	0
947.5	0	1892600	0
952.5	0	1622200	0
957.5	0	1375600	0
962.5	0	1153800	0
967.5	0	957400	0
972.5	0	786000	0
977.5	0	638400	0
982.5	0	513200	0
987.5	0	408400	0
992.5	0	321600	0
997.5	0	250600	0
Figure 2c
	CT, cas9			CT, 18s			ΔCT			1/ΔCT
Untreated	25.6222	26.0419	25.9841	9.1726	9.05663	9.27565	16.4539	16.8736	16.8158	0.060776	0.0592641	0.059468
Vector control	18.1511	18.2898	18.2511	9.04884	9.08664	9.29849	9.00647	9.14517	9.10641	0.111031	0.109347	0.109813
KrasG12D sgRNA 1	22.5305	22.4434	22.5668	8.77689	8.80149	9.6626	13.4502	13.3631	13.4865	0.0743485	0.074833	0.0741485
KrasG12D sgRNA 2	21.4992	21.4621	21.4332	9.15834	9.04747	8.85879	12.4777	12.4406	12.4117	0.0801431	0.0803821	0.0805693
Figure 2d
	CT, KrasG12D			CT, 18s			ΔCT			ΔΔCT			Relative expression (2^-ΔΔCT)
Untreated	22.4803	22.5027	22.4666	9.1726	9.05663	9.27565	13.312	13.3344	13.2983	-0.00290871	0.0194855	-0.0165768	1.00202	0.986584	1.01156
Vector control	22.4471	22.443	22.5641	9.04884	9.08664	9.29849	13.3024	13.2983	13.4194	-0.0125065	-0.0165787	0.104492	1.00871	1.01156	0.930132
KrasG12D sgRNA 1	23.0539	23.108	23.135	8.77689	8.80149	9.6626	13.9736	14.0277	14.0547	0.658705	0.712777	0.739804	0.633447	0.610145	0.598821
KrasG12D sgRNA 2	23.5406	23.7983	23.411	9.15834	9.04747	8.85879	14.5191	14.7768	14.3895	1.20417	1.46186	1.07454	0.434018	0.363025	0.474821
Figure 2e
	CT, WT Kras			CT, 18s			ΔCT			ΔΔCT			Relative expression (2^-ΔΔCT)
Untreated	23.0931	22.9755		10.3249	10.0913		12.885	12.7674		0.0588004	-0.0588004		0.960062	1.0416
Vector control	22.6696	22.3237		11.0056	10.9385		11.6976	11.3517		-1.1286	-1.47452		2.18647	2.77891
KrasG12D sgRNA 1	22.616	22.5326		10.9762	10.5059		11.875	11.7915		-0.951202	-1.03466		1.93348	2.04863
KrasG12D sgRNA 2	22.4488	22.451		10.7184	11.0125		11.5834	11.5855		-1.24281	-1.24065		2.36659	2.36306
Figure 2f
	KrasG12D signal			β-Actin signal			KrasG12D normalized to β-Actin			Normalized to Untreated
Untreated	17400	53700	11100	35000	145000	114000	0.497143	0.370345	0.0973684	1	1	1
Vector control	12400	61800	46700	34800	151000	109000	0.356322	0.409272	0.42844	0.716739	1.10511	4.4002
KrasG12D sgRNA 1	9200	31000	6170	41600	153000	102000	0.221154	0.202614	0.0604902	0.44485	0.547097	0.621251
KrasG12D sgRNA 2	5140	6570	756	45200	165000	116000	0.113717	0.0398182	0.00651724	0.228741	0.107517	0.0669338
Figure 2g
	pERK1/2 signal			Total ERK signal			β-Actin signal			pERK normalized to total ERK			pERK normalized to total ERK and β-actin			Normalized to Untreated
Untreated	51500	90700	40000	140000	72800	110000	35000	145000	114000	0.367857	1.24588	0.363636	1.05102e-05	8.59227e-06	3.18979e-06	1	1	1
Vector control	44500	60400	33800	91600	84600	120000	34800	151000	109000	0.485808	0.713948	0.281667	1.396e-05	4.72813e-06	2.5841e-06	1.32823	0.550277	0.810115
KrasG12D sgRNA 1	19900	32200	9840	86200	107000	94200	41600	153000	102000	0.230858	0.300935	0.104459	5.54948e-06	1.96689e-06	1.0241e-06	0.528009	0.228914	0.321057
KrasG12D sgRNA 2	15200	26800	6510	62200	100000	94900	45200	165000	116000	0.244373	0.268	0.0685985	5.40648e-06	1.62424e-06	5.91367e-07	0.514403	0.189035	0.185393
Figure 2i
Timepoint (hours)	Vector control						KrasG12D sgRNA 1						KrasG12D sgRNA 2
24	0.2626	0.2767	0.2689	0.2912	0.2782	0.261	0.1984	0.2056	0.19	0.2177	0.2152	0.1939	0.1867	0.1529	0.1254	0.13	0.1382	0.148
48	1.0644	1.1075	1.1841	1.2418	1.1745	1.1755	0.76	0.8847	0.8876	0.8516	0.8291	0.7259	0.4684	0.4149	0.3872	0.3881	0.3708	0.4234
72	2.642	2.8675	2.7822	2.6262	2.7408	2.8656	2.1032	2.0506	2.2975	1.8124	2.0081	1.8109	1.2726	1.2418	1.2427	1.1824	1.0833	1.2488
