# Supplementary material for: Exosome-mediated delivery of CRISPR/Cas9 for targeting of oncogenic KrasG12D in pancreatic cancer
Source: Life Sci Alliance. 2021 Jul 19;4(9):e202000875. doi: 10.26508/lsa.202000875 (PMC8321670; doi:10.26508/lsa.202000875)
Supplement: Supplementary file 7 [file LSA-2020-00875_SdataFS4.xlsx]

## Sheet: Figure S4
Figure S4c
	CT, KrasG12D			CT, 18s			ΔCT			ΔΔCT			Relative expression (2^-ΔΔCT)
Untreated	23.3685	23.4229	23.3719	10.6042	10.5692	11.02	12.6374	12.6917	12.6408	-0.0192471	0.0350895	-0.0158424	1.01343	0.975971	1.01104
IVT KrasG12D sgRNA 1	23.4803	23.4805	23.548	10.9743	10.5361	10.0725	12.9527	12.9528	13.0203	0.296043	0.296218	0.363715	0.814483	0.814384	0.777161
