# Supplementary material for: Exosome-mediated delivery of CRISPR/Cas9 for targeting of oncogenic KrasG12D in pancreatic cancer
Source: Life Sci Alliance. 2021 Jul 19;4(9):e202000875. doi: 10.26508/lsa.202000875 (PMC8321670; doi:10.26508/lsa.202000875)
Supplement: Supplementary file 10 [file LSA-2020-00875_SdataFS6.xlsx]

## Sheet: Figure S6
Figure S6a
	Gel #	pERK1/2 signal	ERK signal	β-actin signal	pERK normalized to total ERK	pERK normalized to total ERK and β-actin
Exosomes+Exo-Fect mouse 1	1	58800	24500	24500	2.4	9.79592e-05
Exosomes+Exo-Fect mouse 2	1	58600	85900	85900	0.682189	7.94166e-06
Exosomes+Exo-Fect mouse 3	2	19700	34200	34200	0.576023	1.68428e-05
Exosomes+Exo-Fect mouse 4	2	61500	38400	38400	1.60156	4.17074e-05
Exosomes+Exo-Fect mouse 5	3	42000	28700	25100	1.46341	5.83034e-05
Exosomes+Exo-Fect mouse 6	3	8610	50100	42700	0.171856	4.02474e-06
Exosomes+Exo-Fect mouse 7	4	118000	119000	22500	0.991597	4.4071e-05
Exosomes+Exo-Fect mouse 8	4	83900	141000	6730	0.595035	8.84154e-05
KrasG12D sgRNA1 mouse 1	1	58500	94400	94400	0.619703	6.56465e-06
KrasG12D sgRNA1 mouse 2	1	98200	126000	126000	0.779365	6.18544e-06
KrasG12D sgRNA1 mouse 3	2	825	3460	3460	0.238439	6.89131e-05
KrasG12D sgRNA1 mouse 4	2	23100	33900	33900	0.681416	2.01008e-05
KrasG12D sgRNA1 mouse 5	3	33500	47500	31900	0.705263	2.21086e-05
KrasG12D sgRNA1 mouse 6	3	36200	86100	50900	0.420441	8.26014e-06
KrasG12D sgRNA1 mouse 7	4	122000	117000	26400	1.04274	3.94975e-05
KrasG12D sgRNA1 mouse 8	4	73300	55800	27900	1.31362	4.70832e-05
Exo-Fect + KrasG12D sgRNA1 mouse 1	1	65600	114000	114000	0.575439	5.04771e-06
Exo-Fect + KrasG12D sgRNA1 mouse 2	1	11400	80800	80800	0.141089	1.74615e-06
Exo-Fect + KrasG12D sgRNA1 mouse 3	2	4350	21600	21600	0.201389	9.32356e-06
Exo-Fect + KrasG12D sgRNA1 mouse 4	2	119000	77400	77400	1.53747	1.98639e-05
Exo-Fect + KrasG12D sgRNA1 mouse 5	3	34600	18400	46400	1.88043	4.05266e-05
Exo-Fect + KrasG12D sgRNA1 mouse 6	4	6490	35900	40700	0.18078	4.44177e-06
Exo-Fect + KrasG12D sgRNA1 mouse 7	4	31700	42900	31400	0.738928	2.35327e-05
Exosomes + Exo-Fect + vector control mouse 1	1	74900	123000	123000	0.608943	4.95076e-06
Exosomes + Exo-Fect + vector control mouse 2	1	33200	114000	114000	0.291228	2.55463e-06
Exosomes + Exo-Fect + vector control mouse 3	2	23200	51400	51400	0.451362	8.78136e-06
Exosomes + Exo-Fect + vector control mouse 4	2	23400	74400	74400	0.314516	4.22737e-06
Exosomes + Exo-Fect + vector control mouse 5	3	7950	4750	43100	1.67368	3.88326e-05
Exosomes + Exo-Fect + vector control mouse 6	3	29200	12300	55200	2.37398	4.3007e-05
Exosomes + Exo-Fect + vector control mouse 7	4	12200	84100	35400	0.145065	4.09789e-06
Exosomes + Exo-Fect + vector control mouse 8	4	16300	71500	54800	0.227972	4.16007e-06
Exosomes + Exo-Fect + KrasG12D sgRNA1 mouse 1	1	173000	141000	141000	1.22695	8.70178e-06
Exosomes + Exo-Fect + KrasG12D sgRNA1 mouse 2	1	97700	145000	145000	0.673793	4.64685e-06
Exosomes + Exo-Fect + KrasG12D sgRNA1 mouse 3	2	40800	92700	92700	0.440129	4.74789e-06
Exosomes + Exo-Fect + KrasG12D sgRNA1 mouse 4	2	13900	111000	111000	0.125225	1.12816e-06
Exosomes + Exo-Fect + KrasG12D sgRNA1 mouse 5	3	867	10900	24300	0.0795413	3.2733e-06
Exosomes + Exo-Fect + KrasG12D sgRNA1 mouse 6	3	3220	19500	38600	0.165128	4.27793e-06
Exosomes + Exo-Fect + KrasG12D sgRNA1 mouse 7	4	24700	54100	61600	0.456562	7.41172e-06
Exosomes + Exo-Fect + KrasG12D sgRNA1 mouse 8	4	4090	15000	39000	0.272667	6.99145e-06
Figure S6b
	CT, KrasWT			CT, 18s			ΔCT			ΔΔCT			Relative expression (2^-ΔΔCT)			Average relative expression (2^-ΔΔCT)
Exosomes+Exo-Fect mouse 1	23.3252	23.6155	23.5867	10.4497	10.3055	10.3262	12.9648	13.255	13.2263	0.0743102	0.364561	0.335844	0.949796	0.776705	0.79232	0.839607
Exosomes+Exo-Fect mouse 2	22.467	22.7125	22.835	10.2229	10.1662	10.0844	12.3092	12.5546	12.6772	-0.581227	-0.335801	-0.213218	1.49612	1.26208	1.15927	1.30582
Exosomes+Exo-Fect mouse 3	23.7825	23.779	23.3584	10.5474	10.4892	10.4797	13.277	13.2736	12.853	0.386598	0.383126	-0.0374232	0.764931	0.766774	1.02628	0.852662
Exosomes+Exo-Fect mouse 4	23.7739	23.5919	23.5327	10.8871	10.8211	10.8402	12.9244	12.7424	12.6832	0.0339301	-0.14805	-0.207231	0.976756	1.10807	1.15447	1.07977
Exosomes+Exo-Fect mouse 5	23.7248	23.7613	23.7718	10.8845	10.8959	10.8616	12.8441	12.8807	12.8912	-0.0463435	-0.0097854	0.000710742	1.03264	1.00681	0.999507	1.01299
KrasG12D sgRNA1 mouse 1	23.8021	23.8208	23.7235	10.592	10.3363	10.4146	13.3545	13.3732	13.2758	0.464018	0.482733	0.38538	0.724964	0.715621	0.765577	0.735387
KrasG12D sgRNA1 mouse 2	23.4372	23.316	23.4406	10.1536	10.0981	10.0802	13.3266	13.2054	13.33	0.436117	0.314947	0.439516	0.739121	0.803881	0.737382	0.760128
KrasG12D sgRNA1 mouse 3	22.4369	22.5441	22.5175	9.40161	9.48503	9.48139	12.9809	13.0881	13.0615	0.0904102	0.197693	0.171095	0.939256	0.871944	0.888168	0.899789
KrasG12D sgRNA1 mouse 4	22.6133	22.61	22.6015	10.0256	10.0067	9.98042	12.609	12.6058	12.5973	-0.281406	-0.284683	-0.293178	1.21538	1.21814	1.22534	1.21962
KrasG12D sgRNA1 mouse 5	22.4952	22.5516	22.58	10.2495	10.2786	10.3391	12.2061	12.2625	12.2909	-0.684342	-0.627909	-0.599501	1.60697	1.54532	1.51519	1.55583
Exo-Fect + KrasG12D sgRNA1 mouse 1	22.505	22.4357	22.3588	10.0859	10.0364	9.94599	12.4823	12.4129	12.336	-0.408172	-0.477504	-0.554409	1.327	1.39233	1.46857	1.39597
Exo-Fect + KrasG12D sgRNA1 mouse 2	21.8428	21.8461	21.8933	9.8441	9.90754	9.97746	11.9331	11.9364	11.9836	-0.957355	-0.954048	-0.906891	1.94175	1.9373	1.875	1.91802
Exo-Fect + KrasG12D sgRNA1 mouse 3	21.8907	21.7798	21.8361	9.9661	9.98847	9.79916	11.9728	11.8619	11.9182	-0.917611	-1.02856	-0.972268	1.88898	2.03998	1.96192	1.96363
Exo-Fect + KrasG12D sgRNA1 mouse 4	22.0922	22.1561	22.1099	9.84847	9.92409	9.85332	12.2169	12.2808	12.2346	-0.673575	-0.609621	-0.65584	1.59502	1.52586	1.57553	1.56547
Exo-Fect + KrasG12D sgRNA1 mouse 5	21.9683	21.9299	21.9519	9.87772	9.81734	9.89712	12.1043	12.0658	12.0878	-0.78616	-0.824602	-0.802635	1.72448	1.77105	1.74428	1.7466
Exosomes + Exo-Fect + vector control mouse 1	22.2153	22.1922	22.2143	10.0155	10.0229	9.98993	12.2059	12.1827	12.2049	-0.684578	-0.707707	-0.685589	1.60723	1.63321	1.60836	1.61627
Exosomes + Exo-Fect + vector control mouse 2	24.1682	23.9559	24.1061	10.7343	10.6908	10.6176	13.4873	13.2751	13.4252	0.596881	0.38462	0.534799	0.661182	0.765981	0.690255	0.705806
Exosomes + Exo-Fect + vector control mouse 3	22.2314	22.1252	22.1341	9.72067	9.76714	9.70354	12.501	12.3947	12.4037	-0.389489	-0.495707	-0.486754	1.30993	1.41001	1.40129	1.37374
Exosomes + Exo-Fect + vector control mouse 4	24.211	24.273	24.2939	11.1377	10.7707	10.8649	13.2865	13.3486	13.3695	0.396079	0.458123	0.479029	0.759921	0.727933	0.71746	0.735105
Exosomes + Exo-Fect + vector control mouse 5	25.2303	25.1861	25.142	12.1882	12.1063	12.1099	13.0955	13.0513	13.0072	0.205085	0.160833	0.116763	0.867488	0.894509	0.922254	0.89475
Exosomes + Exo-Fect + KrasG12D sgRNA1 mouse 1	21.8473	22.0012	21.9719	10.0388	9.93855	9.88915	11.8918	12.0457	12.0164	-0.998622	-0.844755	-0.87403	1.99809	1.79596	1.83278	1.87561
Exosomes + Exo-Fect + KrasG12D sgRNA1 mouse 2	21.6814	21.6898	21.6216	9.899	9.93464	9.92824	11.7608	11.7692	11.701	-1.12969	-1.12127	-1.18945	2.18812	2.17538	2.28066	2.21472
Exosomes + Exo-Fect + KrasG12D sgRNA1 mouse 3	23.6927	23.6331	23.7028	10.7749	10.8587	10.8676	12.859	12.7993	12.869	-0.0314599	-0.0911332	-0.0214291	1.02205	1.06521	1.01496	1.03407
Exosomes + Exo-Fect + KrasG12D sgRNA1 mouse 4	21.2503	21.3117	21.3013	10.2003	9.9596	10.0528	11.1794	11.2408	11.2304	-1.711	-1.64962	-1.66002	3.27388	3.13751	3.16021	3.19053
Exosomes + Exo-Fect + KrasG12D sgRNA1 mouse 5	21.4667	21.4444	22.4306	9.91757	9.81359	9.90698	11.5873	11.565	12.5512	-1.30317	-1.32546	-0.339254	2.4677	2.50613	1.2651	2.07965
